# Supplementary material for: Assessing clinical and morphological features of megalotrichosis induced by Tyrosine kinase inhibitors versus Prostaglandins analogues
Source: PLoS One. 2024 Dec 31;19(12):e0313326. doi: 10.1371/journal.pone.0313326 (PMC11687796; doi:10.1371/journal.pone.0313326)
Supplement: S1 Table — (XLSX) [file pone.0313326.s001.xlsx]

## Sheet: גיליון1
	demographics			relevant past medical history					neoplastic disease																			megalo-trichosis (MT)
									general		1st line					2nd line					3rd line					survival		diagnosis			clinical features					treatment and resolution					eye exam - presentation
patient coded ID	AGE	gender	origin	background diagnoses	background ophthalmologic diagnoses	non neoplasm-related medical treatment	allergies/sensitivities	habits (tobbaco, alcohol)	neoplasm pathology	DO neoplasm diagnosis	medical therapy 1	DO therapy 1	adverse effects therapy 1	clinical response1	PFS1	medical therapy 2	DO therapy 2	adverse effects therapy 2	clinical response2	PFS2	medical therapy 3	DO therapy 3	adverse effects therapy 3	clinical response3	PFS3	OS	FU event (lost/deceased)	DO MT diagnosis	MT inducing therapy	therapy -MT onset interval	eyelash length	growth morphology	growth pace	MT associated complaints	MT associated complications	MT treatment	resolution?	DO resolution	therapy termination - MT resolution interval	comments	DO exam	VA	IOP	pupils	ocular motility	visual fields	iris	fundus	comments2
			Demographics					relevant past medical history		neoplastic disease - general					1st line					2nd line					3rd line		survival			Megalo-Trichosis (MT) - diagnosis					Megalo-Trichosis (MT) - clinical features					Megalo-Trichosis (MT) - treatment and resolution									Megalo-Trichosis (MT) - eye exam at presentation
		age					background diseases		pathology					medical therapy					medical therapy					medical therapy			Overall Survival		Date Of MT diagnosis					eyelash length					MT treatment									Date Of exam
		gender					background ophthalmologic diseases		Date Of diagnosis					Date Of therapy					Date Of therapy					Date Of therapy			Follow-Up event (lost/deceased)		MT inducing therapy					growth morphology					achieved resolution?									VA
		origin					non-neoplasm related medical treatment							adverse effects					adverse effects					adverse effects					therapy-MT interval					growth pattern					Date Of resolution									IOP
							allergies/sensitivities							clinical response					clinical response					clinical response										MT associated complaints					therapy termination - MT resolution interval									pupils
							habits (tobbaco, alcohol)							Progression Free Survival					Progression Free Survival					Progression Free Survival										MT associated complications					comments									ocular motility
																																																visual fields
																																																iris
																																																fundus comments
[truncated: 9 more columns]

## Sheet: 0
CODE	gender	origin(1_middle_far_east_2_ashkenazi)	background ophthalmologic diagnoses	Doexam	VA	L_VA	R_VA	IOP	L_IOP	R_IOP	diagnosis	condition	therapuetic agent	time	event	complaint	MT_Tx	poliosis	UL rows	LL rows	individual_elongated_hairs	eyelash curvature	trichiasis
1	F	1	Lt retinal lesion, m/p retinal hemangioma. DD: peripapilar CNV, choroidal hemangioma/nevus/melanoma	2018-09-05	R 6/9 L 6/7.5	7.5	9	17/17	17	17	glaucoma	PG	duotrav	185	1	0	0	1	5	5	2	0	0
2	M	1	eye melanoma	2021-08-23	R 6/6 L 6/40	40	6	15/20	20	15	glaucoma	PG	letanoprost	155	1	0	0	1	5	3	1	1	1
4	M	2	choroid ocular melanoma, s/p Rt enucleation	2020-11-25	R prothesis L 6/6 w/ glasses	6		L13	13		glaucoma	PG	bimatoprost	791	1	0	0	0	4	4	1	0	0
9	F	1	מ-2002 דלקות וגירודים טופלה כאלרגיה, בהמשך התגלתה כסובלת מOCP. 2018 פסאודופאקיה דו"צ 2019 DR עם DME טופלה באבסטין ולוסנטיס. סיכום ביקור 25.11.20: בצקת מקולה דו"צ משנית לסכרת חמורה, סמלפרון תחתון דו"צ עם טריכיאזיס. 12.9.19 - קיצור פורניקס דו"צ ללא פיברוזיס סובאפיתליאלי. 6.8.20 - ממצאים יכולים להתאים לטיפול אנטי-גלאוקומה.	2020-11-25	R6/7.5 L 6/15	15	7.5	12|12	12	12	glaucoma	PG	duotrav	878	1	0	1	1	4	3	1	0	1
10	F	1	ניתוחי פילרציה וירוד בשתי העיניים	2021-07-12	6/7.5 bilateral	7.5	7.5	R 18 L 15	15	18	glaucoma	PG	travatan	690	1	0	0	1	4	4	1	0	0
13	M	2	no	2021-12-02	R 6/6 L 6/6	6	6	R 17 L 18	18	17	glaucoma	PG	travatan	191	1	0	0	0	4	3	1	1	0
3	M	2	no	2018-08-27	6/6 bilateral	6	6	10|10	10	10	TCC	anti-EGFR	FGFR inhibitor	56	1	0	0	0	6	3	2	1	1
5	M	2	glaucoma	2020-10-21	L 6/30 R 6/6 with glasses	30	6	L17 R 19	17	19	NSCLC	anti-EGFR	anti-EGFR, letanoprost	1242	1	1	0
6	F	1	no	2019-10-24	R 6/6 L 6/6	6	6	16/16	16	16	NSCLC	anti-EGFR	efatinib	418	1	1	1	0	6	4	2	1	1
7	F	1	no	2012-10-28	R 6/9 L 6/12 no glasses	12	9	13/13	13	13	NSCLC	anti-EGFR	erlotinib	228	1	1	1	0	5	4	2	1	1
12	F	2	no	2021-10-11	R 6/6 L 6/6	6	6	R 16 L 17	17	16	NSCLC	anti-EGFR	osimertinib/lazertinib	125	1	0	0	0	5	3	2	1	0

## Sheet: גיליון2
		demographics			relevant past medical history					glaucoma																						megalo-trichosis (MT)
										general		1st line						2nd line						3rd line						natural history		diagnosis				clinical features					treatment and resolution					eye exam - presentation
patient coded ID	עמודה1	birth date	gender	origin	background diagnoses	background ophthalmologic diagnoses	non glaucoma-related treatment	allergies/sensitivities	habits (tobbaco, alcohol)	glaucoma type	glaucoma DO diagnosis	medical therapy 1	dosage	DO therapy 1	adverse effects therapy 1	clinical response1	PFS1	medical therapy 2	dosage2	DO therapy 2	adverse effects therapy 2	clinical response2	PFS2	medical therapy 3	dosage3	DO therapy 3	adverse effects therapy 3	clinical response3	PFS3	glaucoma resolution?	complications and sequalues	DO MT diagnosis	MT_cause_(1_glaucoma_2_TKI)	MT inducing therapy	therapy -MT onset interval	eyelash length	growth morphology	growth pace	MT associated complaints	MT associated complications	MT treatment	resolution?2	DO resolution	therapy termination - MT resolution interval	comments	Doexam	VA	IOP	pupils
1	רותי נצר	1950-01-01	F	Kurdistan	Sjogren disease (29/04/19), familial cancer history, G6PD deficiency, HRT (aviana)	Lt retinal lesion, m/p retinal hemangioma. DD: peripapilar CNV, choroidal hemangioma/nevus/melanoma	IO avastin * 3, hylocomod, plaquenil (29/4/19), restasis (cyclosporin) (30/11/20), eyeronic (30/11/20)	G6PD			2018-01-03	tiloptic		2018-01-03	"felt bad"		1	tiloptic + alphagan		2018-03-04				duotarv + azopt		2018-03-04					hospitalization 04/03/18 for IOP balancing	2018-09-05	1	m/p duotarb (cyclosporin, plaquenil were introduced to pt 30/11/20, after MT diagnosis (9/2018)	185											2018-09-05	R 6/9 L 6/7.5	17/17	bilateral MT. Lxanthelasma
2	צבי נקר	1946-07-25	M	Iraq	HTN, dyslipidemia	eye melanoma	aspirin omepradex ocsaar simvastatin				2021-03-04	קוסופט, אלפאגן טראווטאן						אורמוקס + לטרופרוסט +דורסולאמיד + אלפאגאן								2021-03-21				No		2021-08-23	1	m/p alphagan letaroprost	155				none							2021-08-23	R 6/6 L 6/40	15/20	R normal, L round, reactive up to 5 mm
4	סרגיי טרושין	1960-10-26	M	USSR	gout	choroid ocular melanoma, s/p Rt enucleation				open angle	2018-01-24	v-optic		2018-01-29				combigan		2018-07-04				combigan+lumigan		2018-09-26					concurrent enucleation of Rt eye d/t melanoma	2020-11-25	1	lumigan/bimatoprost	791											2020-11-25	R prothesis L 6/6 w/ glasses	L13
9	רחל טלקר	1950-01-14	F	הודו	דיסליפידמיה HTN DM2 גלוקומין, ליפיטור, לוסרדקס	מ-2002 דלקות וגירודים טופלה כאלרגיה, בהמשך התגלתה כסובלת מOCP. 2018 פסאודופאקיה דו"צ 2019 DR עם DME טופלה באבסטין ולוסנטיס. סיכום ביקור 25.11.20: בצקת מקולה דו"צ משנית לסכרת חמורה, סמלפרון תחתון דו"צ עם טריכיאזיס. 12.9.19 - קיצור פורניקס דו"צ ללא פיברוזיס סובאפיתליאלי. 6.8.20 - ממצאים יכולים להתאים לטיפול אנטי-גלאוקומה.			no	close angle	2005-06-27	cosopt + opticrom		2005				duotarb		unclear - m/p ~ 2018. close angle glaucoma was resolved after bilateral cataract surgeries						2018-07-01						2020-11-25	1	duotarb	878				none		epilation d/t trichiasis, than around 1/21 glaucoma Tx stopped. Also Tx w/ lubrication - duratears and petanol (anti-histamine) and bepanthene.				very complicated ocular pt	2020-11-25	R6/7.5 L 6/15	12|12	round reactive
10	אסתר גאן	1946-01-20	F	טורקיה	דיסליפידמיה - ליפיטור	ניתוחי פילרציה וירוד בשתי העיניים					NA													trevatan		2019-08-22	NOTE: DO_Tx is first reference to Vicky, no further documentation,					2021-07-12	1	m/p travatan	690				none	none	none					2021-07-12	6/7.5 bilateral	R 18 L 15	round reactive
13	אבי ליפשיץ	1951-01-01	M	poland	dyslipidemia BPH HTN DM2, s/p melanoma excisions (2016,2020), s/p colon polyp resection, single convulsion 2015	glaucoma	duodart ststor duplex normalol					trevatan														2021-05-25	NOTE: DO_Tx is first reference to Vicky, no further documentation,					2021-12-02	1	m/p travatan	191											2021-12-02	R 6/6 L 6/6	R 17 L 18	light, freckled bilateral
3	איליה גרשפנג	1958-04-10	M	USSR	metastatic TCC Tx 2016 -> relapse 2017 metastasis -> FGFR study	אין	FGFR																	FGFR Inhibitor		2018-07-01						2018-08-26	2	FGFR	56											2018-08-27		10|10	round reactive
5	מאיר רקוץ	1949-09-08	M	פולין	IGT, IHD s/p PTC w/ stent to LAD, BPH, dyslipidemia, NSCLC (2009 RUL lobectomy-> 2015 bilateral recc -> EGFR-antagonist tx -> 2017 progression -> tagriso (anti RGFR?) -> 2019 prog -> no EGFR specific trt-> alinta + keytruda)	glaucoma																				2017-05-28						2020-10-21	2	m/p anti-EGFR, possibly also latanoprost)	1242				sticking eyelashes at wakeup							2020-10-21	L 6/30 R 6/6 with glasses	L17 R 19	round reactive
6	מלכה ושדי	1954-03-24	F	לוב	lung adenoCA? 8/2018 -> efatinib (anti-EGFR).	no																				2018-09-01						2019-10-24	2	efatinib	418				dry eye synd 2/2 anti-EGFR tx,		lubrication - dura tears + hylo comod				cleft lamp shoot 24/10/2019, regular? Photo 21/10/20. visit 21/10/20 : improve in MT d/t a-EGFR stop, MT Tx contnd 6/10/21 visit: stable MT, MT Tx contnd	2019-10-24	R 6/6 L 6/6	16/16	round reactive
7	דינה שרעבי	02/05/19954	F	לוב	NSCLC stage IV w/ EGFR mut. Diag 11/2011, surgery 2/2012, 14/03/12: Tx w/ erlotinib (tarsiva) . Additionally minoxilind d/t hairloss	no			30 PY stopped 2005																	2012-03-14						2012-10-28	2	erlotinib	228				since erlotinib start -> bilateral vision loss ("web-like coating of eyes") and dry eye	also brow trichomegaly	lubrication duratears + REFRESH				first ocular complaint at 9/9/12	2012-10-28	R 6/9 L 6/12 no glasses	13/13	round reactive
12	נטליה קוסטיוצ'נקו	1983-09-04	F	USSR	NSCLC	none																				2021-06-08						2021-10-11	2	osimertinib/lazertinib	125						none					2021-10-11	R 6/6 L 6/6	R 16 L 17	eound, pharmacologically dilated
				Demographics					relevant past medical history		glaucoma - grneral															glaucoma - treatment					glaucoma - disease course				Megalo-Trichosis (MT) - diagnosis					Megalo-Trichosis (MT) - clinical features					Megalo-Trichosis (MT) - treatment and resolution
																	3rd line				2nd line				1st line
			age					background diseases			Date Of diagnosis - glaucoma					medical therapy				medical therapy				medical therapy							resolution?			Date Of MT diagnosis					eyelash length					MT treatment
			gender					background ophthalmologic diseases			glaucoma type					dosage				dosage				dosage							complications and sequale			MT inducing therapy					growth morphology					achieved resolution?
			origin					non-neoplasm related medical treatment								Date Of therapy				Date Of therapy				Date Of therapy										therapy-MT interval					growth pattern					Date Of resolution
								allergies/sensitivities								adverse effects				adverse effects				adverse effects															MT associated complaints					therapy termination - MT resolution interval
								habits (tobbaco, alcohol)								clinical response				clinical response				clinical response															MT associated complications					comments
																Progression Free Survival				Progression Free Survival				Progression Free Survival
		גלאוקומה - תרופות
		טילאופטיק/ויאופטיק		טימולול	חסם בטא
		קומביגאן		טימולול + ברימונידין	ברימונידין = אגוניסט לאלפא2			general description	individual elongated )>5 or > 5) (twice the regular size)	no. of lines	eylash curvature	זקיק מפוצל
		לומיגאן/בימטופרוסט		אנלוג לPGF2-אלפא			9585209	פוליאוזיס, MT,	יש	1900-01-04	no
		גלאוטאן/לטנופרוסט		אנלוג לPGF2-אלפא			121	פוליאוזיס, MT,	יש	יותר למעלה מלמטה, 3 תחתונות, 4 עליונות	no	יש זקיקים מפוצלים
		אזרגה		טימולול+ברינזולאמיד						2 תחתונה, 4-5 בעליונה	no
		ברינזולאמיד		מעכב CA			520	no poliosis	a lot	bottom 4 top 6	yes
		קוסופט		טימולול + דורזולאמיד			7145	poliosis	a few, 1 CM	top 5 botoom 3
		אופטיקרום		קרומולין עיני (חומצה כרומוגליצית)			7210	poliosis, trichiasis		5 top 3 bottom	yes, individual
		טראווטאן		טראבופרוסט			3062		a lot of single elongated lashes		yes
		אלפאגאן		ברימונידין = אגוניסט אלפא2			3364		>5
		דואוטארב		טימולול + טראבופרוסט			שרעבי	no poliosis
							סרגיי טרושין	אין פוליוזיס	אין	4 למעלה 4 למטה	לא
[truncated: 14 more columns]
